# Supplementary material for: Dose-dependent LSD effects on cortical/thalamic and cerebellar activity: brain oxygen level–dependent fMRI study in awake rats
Source: Brain Commun. 2024 Jun 4;6(3):fcae194. doi: 10.1093/braincomms/fcae194 (PMC11166175; doi:10.1093/braincomms/fcae194)
Supplement: fcae194_Supplementary_Data [file fcae194_supplementary_data.xlsx]

## Sheet: LSD Dose Response with trunctio
Non-parametric Kruskal-Wallis Test: Lower P value(0.05)indicates higher significance
Positively Activated Voxels
Region of Interest(ROI)	simple lobule cerebellum	supraoptic nucleus	5th cerebellar lobule	retrosplenial caudal ctx	subiculum dorsal	crus 1 of ansiform lobule	principal sensory nucleus trigeminal	glomerular layer	cochlear nucleus	interposed nucleus	3rd cerebellar lobule	locus ceruleus	visual 1 ctx	substantia innominata	4th cerebellar lobule	arcuate nucleus	2nd cerebellar lobule	supramammillary nucleus	medial cerebellar nucleus fastigial	ventral tegmental area	anterior pretectal nucleus	PCRt	lateral amygdaloid nucleus	paramedian lobule	retrochiasmatic nucleus	lemniscal nucleus	tenia tecta ctx	interpeduncular nucleus	primary somatosensory ctx forelimb	root of trigeminal nerve	precuniform nucleus	sub coeruleus nucleus	anterior lobe pituitary	ectorhinal ctx	copula of the pyramis	flocculus cerebellum	substantia nigra compacta	9th cerebellar lobule	crus 2 of ansiform lobule	pontine reticular nucleus oral	pontine nuclei	pontine reticular nucleus caudal	inferior colliculus	primary motor ctx	diagonal band of Broca	triangular septal nucleus	granular cell layer	premammillary nucleus	prerubral field
ROI-ID	140	143	6	125	48	37	112	57	159	65	4	70	156	139	5	22	3	149	84	171	21	97	68	105	119	74	152	67	131	8	113	148	19	50	36	54	141	13	38	108	106	107	62	79	39	151	59	104	111
Veh mean	8	2	24	29	23	39	30	151	8	1	13	1	9	1	6	5	35	3	1	8	0	55	5	43	2	12	28	5	76	30	1	6	22	1	12	3	3	7	56	10	17	11	55	248	11	3	210	3	0
Veh Std Error	5.92136	0.288675	11.3248	4.60751	4.22295	17.3542	14.0912	24.0914	2.95452	0.75	8.18917	0.288675	5.89491	0.75	4.83908	0.629153	17.9141	1.35401	0.75	3.32916	0	16.8967	2.49583	12.0718	0.816497	4.40407	5.04975	2.06155	15.5584	10.6722	1	3.37577	13.6038	0.75	5.66238	1.43614	1.37689	4.1508	6.95671	4.06202	6.36396	6.57489	16.992	57.6735	2.59406	1.18145	54.6344	1.47196	0.25
Veh median	3	1.5	20	28	24.5	32.5	22.5	168	7	0	6.5	0.5	3.5	1	1	5	19	2	0	5.5	0	45.5	4	44	2	14.5	28	5	78	29.5	0	5	11	0	12	1.5	3.5	5	55	9.5	18.5	7.5	41.5	285.5	13	2	254	3	0
Veh maximum	25	2	54	40	31	81	69	187	15	3	37	1	26	3	20	6	88	7	3	17	0	100	12	68	4	20	40	8	108	57	4	13	62	3	25	7	6	17	72	18	29	28	105	335	15	6	283	6	1
Veh minimum	0	1	0	19	12	10	7	80	2	0	1	0	1	0	0	3	12	1	0	2	0	29	1	15	0	0	16	0	41	5	0	0	3	0	0	1	0	0	41	3	2	0	31	85	4	1	47	0	0
Low Dose mean	2	0	7	23	6	9	10	78	3	0	7	0	15	0	3	3	7	4	1	3	9	25	1	11	1	12	16	8	53	21	0	3	37	0	7	4	2	1	23	15	42	9	42	189	8	1	101	3	0
Low Dose Std Error	1.5	0	2.78014	10.2825	3.54436	3.17543	3.5678	20.7138	1.55456	0.25	3.48807	0	9.57427	0	1.22474	1.10868	4.272	1.25	0.478714	1.60078	4.83908	6.15596	0.75	4.70815	0.5	2.98608	4.5	4.66369	29.6068	6.86021	0	2.04124	5.94944	0	6.5	1.88746	1.43614	1	9.49013	11.7995	20.5041	5.93015	6.81298	76.6348	0.853913	0.478714	45.6625	1.18145	0
Low Dose median	0	0	7	22	5	9.5	9.5	77	1.5	0	5.5	0	10	0	2.5	4	4	3.5	0.5	2.5	7	24.5	0	10.5	0	10	20	4.5	53.5	16.5	0	1.5	34	0	0	4	0.5	0	23.5	5.5	34.5	5.5	44.5	207	8.5	0.5	88.5	4	0
Low Dose maximum	6	0	14	47	15	15	18	118	7	1	16	0	40	0	6	5	18	7	2	6	20	40	3	23	2	20	20	21	106	41	0	9	54	0	26	9	6	4	45	50	97	25	54	329	10	2	215	5	0
Low Dose minimum	0	0	1	0	0	0	2	41	0	0	1	0	0	0	1	0	0	1	0	0	0	10	0	0	0	6	2	0	0	11	0	0	27	0	0	0	0	0	1	0	0	0	23	14	6	0	11	0	0
High Dose mean	65	1	83	74	24	119	47	61	13	7	51	0	48	0	31	1	40	7	5	9	4	66	2	47	0	25	10	12	20	45	1	11	15	1	25	8	5	27	36	27	48	25	76	106	6	1	112	1	2
High Dose Std Error	28.7705	0.273861	36.8177	13.4291	2.65832	46.9263	12.1713	24.1594	3.74166	4.10386	18.0539	0	16.6356	0	19.7273	0.983192	19.9885	1.49722	2.01866	1.88856	3.05641	19.0142	1.60208	20.7886	0.408248	5.77927	5.45359	2.25278	20.1362	9.04664	0.930949	2.92261	9.45736	0.60553	6.90411	2.29492	1.88856	14.9432	17.099	6.75093	10.2404	8.34116	12.3966	51.935	1.61245	0.491596	34.0837	0.83666	1.39344
High Dose median	47.5	0.5	60.5	76.5	22	99.5	47	38.5	15	4	48	0	52.5	0	20.5	0.5	31.5	7	4	9	0.5	60.5	0	34.5	0	28	4.5	11	1	42	1	11	9.5	1.5	20	8.5	5.5	19	27.5	27.5	57	26	81	95	6	0.5	90.5	0	0.5
High Dose maximum	174	1	228	106	31	250	89	150	22	21	112	0	90	0	108	5	115	11	11	13	15	117	8	102	2	37	26	17	101	73	5	19	50	3	49	13	10	66	84	49	67	50	103	277	11	2	242	4	7
High Dose minimum	18	0	33	37	18	33	19	21	3	0	4	0	7	0	2	0	2	3	0	2	0	25	0	8	0	6	1	5	0	20	0	2	0	0	11	0	1	0	0	9	18	3	38	4	1	0	49	0	0
P value	0.0086	0.01468	0.01631	0.01673	0.02662	0.02986	0.04028	0.05074	0.05269	0.06225	0.06469	0.06665	0.06681	0.06772	0.06792	0.07438	0.0865	0.08658	0.09469	0.1018	0.11456	0.11642	0.12023	0.12686	0.12949	0.13031	0.13364	0.13367	0.13576	0.14002	0.14033	0.1512	0.15549	0.15592	0.1574	0.16905	0.17764	0.1845	0.19205	0.19458	0.19481	0.20014	0.20299	0.20529	0.20578	0.20959	0.20974	0.2143	0.21994
Omega Square	0.66673	0.56765	0.5483	0.54359	0.45901	0.43828	0.38448	0.34328	0.3366	0.30702	0.0051	0.00318	0.29454	0.02919	0.29163	0.2756	0.05213	0.24892	0.23324	0.22058	0.00287	0.19719	0.00832	0.18227	0.17871	0.17761	0.17324	0.1732	0.17051	0.16515	0.07663	0.02553	0.08552	0.14656	0.14493	0.04219	0.12408	0.11757	0.11067	0.08249	0.10675	0.10359	0.04518	0.09924	0.09883	0.09255	0.09556	0.09188	0.04119
Negatively Activated Voxels
Region of Interest(ROI)	5th cerebellar lobule	6th cerebellar lobule	simple lobule cerebellum	primary motor ctx	crus 2 of ansiform lobule	olfactory tubercles	secondary motor ctx	4th cerebellar lobule	copula of the pyramis	paramedian lobule	PCRt	primary somatosensory ctx jaw	lateral orbital ctx	external plexiform layer	glomerular layer	principal sensory nucleus trigeminal	paraflocculus cerebellum	subthalamic nucleus	substantia nigra reticularis	crus 1 of ansiform lobule	9th cerebellar lobule	7th cerebellar lobule	retrosplenial caudal ctx	frontal association ctx	cortical amygdaloid nucleus	claustrum	prelimbic ctx	primary somatosensory ctx forelimb	solitary tract nucleus	arcuate nucleus	10th cerebellar lobule	8th cerebellar lobule	primary somatosensory ctx upper lip	basal amygdaloid nucleus	interpeduncular nucleus	granular cell layer	premammillary nucleus	secondary somaotsensory ctx	pineal gland	insular ctx	substantia nigra compacta	diagonal band of Broca	retrochiasmatic nucleus	ventrolateral thalamic nucleus	ventral pallidum	reticulotegmental nucleus	lateral septal nucleus	primary somatosensory ctx barrel field	caudal piriform ctx
ROI-ID	6	9	140	79	38	153	80	5	36	105	97	133	75	53	57	112	99	146	142	37	13	10	125	55	35	33	115	131	144	22	1	12	136	24	67	59	104	137	101	64	141	39	119	161	167	129	78	130	102
Veh mean	65	39	54	5	7	7	3	27	10	13	23	12	6	5	13	19	55	1	6	61	17	4	132	0	3	1	0	1	7	0	11	15	22	7	1	23	0	28	3	71	2	0	0	0	7	0	3	25	35
Veh Std Error	16.5051	24.9879	28.1377	1.35401	7.25	3.24037	1.65831	14.0022	7.55397	11.1458	18.2323	6.71441	1.19024	3.69685	6.94472	14.66	20.3572	0.288675	5.6032	38.8598	15.5054	2.17467	15.7612	0.25	0.946485	1	0	1	4.80234	0	6.20987	12.8282	13.4722	4.45346	0.75	22.3383	0	16.2967	0.866025	39.0779	1.93111	0	0	0.25	5.04975	0	2.92618	15.7427	12.0373
Veh median	68.5	19	31	6	0	6.5	1.5	19.5	4.5	2.5	6.5	8.5	5.5	2	11.5	6	39.5	0.5	1	23.5	1.5	3.5	136	0	3.5	0	0	0	3	0	9.5	3	16.5	4	0	1	0	23	3	46.5	0.5	0	0	0	3	0	0.5	16	29.5
Veh maximum	100	113	138	7	29	15	7	65	32	46	77	29	8	16	28	62	114	1	23	177	63	8	160	1	4	4	0	4	21	0	26	53	55	20	3	90	0	64	4	184	8	0	0	1	22	0	12	68	68
Veh minimum	21	6	17	1	0	0	0	3	0	0	0	0	3	0	0	0	25	0	0	18	0	0	94	0	0	0	0	0	0	0	0	0	0	0	0	0	0	0	0	5	0	0	0	0	0	0	0	0	12
Low Dose mean	153	129	150	127	66	39	75	73	47	77	100	96	45	33	54	80	148	0	25	205	62	17	193	20	16	12	30	73	31	3	31	58	103	40	5	77	1	77	1	234	6	4	1	13	33	3	65	155	97
Low Dose Std Error	14.1149	7.98306	16.7798	85.0601	13.8353	9.61769	48.4716	15.6551	9.90791	18.6654	28.5511	46.99	30.2968	21.0238	24.0364	22.3956	38.1016	0	7.88458	26.3102	8.89757	0.853913	45.3622	8.026	5.17204	5.17204	26.1534	42.0979	6.35085	1.65831	9.4989	11.6548	48.6296	14.7274	2.75	65.5151	0.5	24.4643	0.408248	88.0316	2.25	3.02765	0.408248	9.94987	16.768	1.77951	45.8521	73.4229	27.6839
Low Dose median	150.5	125.5	138	61	64.5	32	36.5	74	42.5	76	105.5	80.5	23.5	20	54.5	89	153.5	0	24.5	180.5	63.5	16.5	197.5	21.5	15	11	6	55.5	33	1.5	36.5	56.5	91	34.5	5.5	18	0	76	1	243	7	1.5	1	5	24.5	2	30.5	144	109.5
Low Dose maximum	188	149	198	377	99	67	217	100	74	117	164	222	134	91	104	124	236	0	41	284	80	19	299	35	28	24	108	182	44	7	48	84	230	79	10	273	2	136	2	430	10	13	2	42	78	8	197	330	145
Low Dose minimum	124	115	125	10	34	25	10	42	29	38	25	0	0	1	1	19	50	0	10	176	41	15	79	0	4	0	0	0	14	0	4	35	0	11	0	0	0	20	0	19	1	0	0	0	5	0	0	0	23
High Dose mean	28	36	18	99	37	64	37	16	14	26	42	120	52	37	64	31	87	0	7	62	18	11	73	11	25	8	21	65	12	2	10	29	109	37	0	102	2	84	1	250	2	2	1	16	31	3	43	143	97
High Dose Std Error	15.7565	16.2586	11.9139	54.262	13.9308	18.3021	24.9347	9.36305	6.21825	16.6095	21.8746	31.0345	19.6715	6.83191	21.581	14.773	24.3489	0	2.44949	31.4796	11.2857	4.40454	30.8989	6.39531	10.6192	3.33791	14.7026	29.5104	8.35115	0.930949	6.10464	15.6666	34.4422	18.587	0.204124	30.711	0.821584	23.8265	0.41833	66.3094	1.29099	1.50554	0.801041	7.72927	12.8637	1.94079	25.7248	53.7196	29.2929
High Dose median	24.5	32.5	8	61	50	62.5	21.5	12	9.5	17.5	24	113.5	41	31.5	48.5	21	88.5	0	8.5	46.5	9	13.5	64.5	6	20.5	6.5	9.5	42.5	2.5	2	4.5	18	103.5	25.5	0	94.5	1	80.5	0	232	0	1	0.5	14.5	27	2.5	22	122.5	82.5
High Dose maximum	81	96	61	316	63	121	137	45	30	88	100	216	126	57	151	70	137	0	12	186	55	20	148	33	54	20	76	153	37	5	28	69	197	100	1	195	4	140	2	461	5	7	4	40	76	9	141	278	178
High Dose minimum	0	0	0	29	2	8	2	0	0	0	4	49	14	24	39	2	25	0	0	11	0	0	2	0	0	0	0	0	0	0	0	0	3	0	0	39	0	11	0	114	0	0	0	0	0	0	0	0	30
P value	0.01012	0.01746	0.01759	0.01815	0.02165	0.02838	0.03541	0.03617	0.0366	0.04383	0.04931	0.05345	0.05428	0.06102	0.06139	0.06335	0.06661	0.06665	0.06693	0.07219	0.07524	0.08056	0.08287	0.08496	0.08659	0.08743	0.08918	0.09386	0.09699	0.09703	0.0975	0.09753	0.09847	0.1076	0.1108	0.11265	0.11568	0.12938	0.12947	0.12997	0.13062	0.1465	0.15539	0.15543	0.15549	0.16394	0.17082	0.17866	0.18138
Omega Square	0.61935	0.43473	0.56202	0.44803	0.42342	0.38043	0.33401	0.38555	0.35755	0.33532	0.32207	0.27684	0.24575	0.26976	0.31559	0.31765	0.23913	0.25594	0.24823	0.3079	0.25663	0.22742	0.30546	0.20355	0.20609	0.17479	0.17955	0.2209	0.21574	0.2264	0.201	0.20145	0.16759	0.16156	0.15451	0.18376	0.1464	0.13111	0.1743	0.12429	0.15871	0.11862	0.16654	0.15131	0.10038	0.16882	0.0919	0.07731	0.09804
[truncated: 120 more columns]

## Sheet: Dose Response Analyses
		Positive BOLD Volume of Activation							Negative BOLD Volume of Activation								Positive BOLD Volume of Activation						Negative BOLD Volume of Activation						Positive BOLD Volume of Activation							Negative BOLD Volume of Activation
		Brain Area	Veh	10 ug/kg	100 ug/kg	P val	Ω Sq		Brain Area	Veh	10 ug/kg	100 ug/kg	P val	Ω Sq			Brain Area	Veh		10 ug/kg	P-val		Brain Area	Veh		10 ug/kg	P-val		Brain Area	Veh		100 ug/kg	P-val			Brain Area	Veh		100 ug/kg	P-val
		simple lobule cerebellum	3	0	47.5	0.0086	0.66673		5th cerebellar lobule	68.5	150.5	24.5	0.01012	0.61935			2nd cerebellar lobule	19	>	4	0.046		10th cerebellar lobule	9.5	<	36.5	0.046		3rd cerebellar lobule	6.5	<	48	0.014			crus 2 of ansiform lobule	0	<	50	0.014
		supraoptic nucleus	1.5	0	0.5	0.01468	0.56765		6th cerebellar lobule	19	125.5	32.5	0.01746	0.43473			crus 2 of ansiform lobule	55	>	23.5	0.046		5th cerebellar lobule	68.5	<	150.5	0.046		4th cerebellar lobule	1	<	20.5	0.014			external plexiform layer	2	<	31.5	0.014
		5th cerebellar lobule	20	7	60.5	0.01631	0.5483		simple lobule cerebellum	31	138	8	0.01759	0.56202			entorhinal ctx	143	>	120.5	0.046		6th cerebellar lobule	19	<	125.5	0.046		5th cerebellar lobule	20	<	60.5	0.014			glomerular layer	11.5	<	48.5	0.014
		retrosplenial caudal ctx	28	22	76.5	0.01673	0.54359		primary motor ctx	6	61	61	0.01815	0.44803			external plexiform layer	112	>	35	0.046		7th cerebellar lobule	3.5	<	16.5	0.046		motor trigeminal nucleus	0	<	1	0.014			insular ctx	46.5	<	232	0.014
		subiculum dorsal	24.5	5	22	0.02662	0.45901		crus 2 of ansiform lobule	0	64.5	50	0.02165	0.42342			frontal association ctx	32.5	>	13.5	0.046		basal amygdaloid nucleus	4	<	34.5	0.046		crus 1 of ansiform lobule	32.5	<	99.5	0.014			lateral orbital ctx	5.5	<	41	0.014
		crus 1 of ansiform lobule	32.5	9.5	99.5	0.02986	0.43828		olfactory tubercles	6.5	32	62.5	0.02838	0.38043			glomerular layer	168	>	77	0.046		CA1 hippocampus ventral	11	<	34	0.046		gigantocellular reticular n. pons	51	<	76	0.014			primary motor ctx	6	<	61	0.014
		principal sensory n. trigeminal	22.5	9.5	47	0.04028	0.38448		secondary motor ctx	1.5	36.5	21.5	0.03541	0.33401			granular cell layer	254	>	88.5	0.046		copula of the pyramis	4.5	<	42.5	0.046		lemniscal nucleus	14.5	<	28	0.014			secondary motor ctx	1.5	<	21.5	0.014
		glomerular layer	168	77	38.5	0.05074	0.34328		4th cerebellar lobule	19.5	74	12	0.03617	0.38555			inferior olivary complex	5.5	<	15	0.046		crus 2 of ansiform lobule	0	<	64.5	0.046		parvicellular reticular n.	45.5	<	60.5	0.014			caudal piriform ctx	29.5	<	82.5	0.014
		cochlear nucleus	7	1.5	15	0.05269	0.3366		copula of the pyramis	4.5	42.5	9.5	0.0366	0.35755			primary motor ctx	285.5	>	207	0.046		gigantocellular reticular n. pons	7.5	<	111.5	0.046		pontine nuclei	18.5	<	57	0.014			rostral piriform ctx	34	<	126	0.014
		interposed nucleus	0	0	4	0.06225	0.30702		paramedian lobule	2.5	76	17.5	0.04383	0.33532			secondary motor ctx	133.5	>	73	0.046		primary motor ctx	6	<	61	0.046		retrosplenial caudal ctx	28	<	76.5	0.014			principal sensory nucleus trigeminal	6	<	21	0.014
		3rd cerebellar lobule	6.5	5.5	48	0.06469	0.0051		parvicellular reticular n.	6.5	105.5	24	0.04931	0.32207			periaqueductal gray thalamus	18	<	37	0.046		secondary motor ctx	1.5	<	36.5	0.046		simple lobule cerebellum	3	<	47.5	0.014			primary somatosensory ctx jaw	8.5	<	113.5	0.014
		visual 1 ctx	3.5	10	52.5	0.06681	0.29454		primary somatosensory ctx jaw	8.5	80.5	113.5	0.05345	0.27684			parvicellular reticular n.	45.5	>	24.5	0.046		parvicellular reticular n.	6.5	<	105.5	0.046		visual 1 ctx	3.5	<	52.5	0.014			primary somatosensory ctx upper lip	16.5	<	103.5	0.014
		substantia innominata	1	0	0	0.06772	0.02919		lateral orbital ctx	5.5	23.5	41	0.05428	0.24575			paramedian lobule	44	>	10.5	0.046		paraflocculus cerebellum	39.5	<	153.5	0.046		root of trigeminal nerve	29.5	<	42	0.025			secondary somaotsensory ctx	23	<	80.5	0.014
		4th cerebellar lobule	1	2.5	20.5	0.06792	0.29163		external plexiform layer	2	20	31.5	0.06102	0.26976			principal sensory n. trigeminal	22.5	>	9.5	0.046		caudal piriform ctx	29.5	<	109.5	0.046		9th cerebellar lobule	5	<	19	0.025			accumbens shell	3	<	26.5	0.025
		arcuate nucleus	5	4	0.5	0.07438	0.2756		glomerular layer	11.5	54.5	48.5	0.06139	0.31559			supraoptic nucleus	1.5	>	0	0.046		principal sensory n. trigeminal	6	<	89	0.046		flocculus cerebellum	1.5	<	8.5	0.025			arcuate nucleus	0	<	2	0.025
		2nd cerebellar lobule	19	4	31.5	0.0865	0.05213		principal sensory nucleus trigeminal	6	89	21	0.06335	0.31765			cochlear nucleus	7	>	1.5	0.046		perirhinal ctx	39.5	<	85.5	0.046		interposed nucleus	0	<	4	0.025			claustrum	0	<	6.5	0.025
		supramammillary nucleus	2	3.5	7	0.08658	0.24892		paraflocculus cerebellum	39.5	153.5	88.5	0.06661	0.23913			anterior pretectal nucleus	0	7	0.083			substantia nigra reticularis	1	<	24.5	0.046		medial cerebellar nucleus fastigial	0	<	4	0.025			cortical amygdaloid nucleus	3.5	<	20.5	0.025
		medial cerebellar nucleus fastigial	0	0.5	4	0.09469	0.23324		subthalamic nucleus	0.5	0	0	0.06665	0.25594			dorsal paragigantocellularis n.	0	2.5	0.083			solitary tract nucleus	3	<	33	0.046		median raphe nucleus	0.5	<	2.5	0.025			frontal association ctx	0	<	6	0.025
		ventral tegmental area	5.5	2.5	9	0.1018	0.22058		substantia nigra reticularis	1	24.5	8.5	0.06693	0.24823			paraventricular nuclus	1.5	4	0.083			olfactory tubercles	6.5	<	32	0.046		supramammillary nucleus	2	<	7	0.025			medial dorsal thalamic nucleus	0	<	3.5	0.025
		anterior pretectal nucleus	0	7	0.5	0.11456	0.00287		crus 1 of ansiform lobule	23.5	180.5	46.5	0.07219	0.3079			substantia nigra reticularis	25.5	12	0.083			vestibular nucleus	29	<	44.5	0.046		visual 2 ctx	0.5	<	19.5	0.025			medial geniculate	14.5	<	19.5	0.025
		parvicellular reticular n.	45.5	24.5	60.5	0.11642	0.19719		9th cerebellar lobule	1.5	63.5	9	0.07524	0.25663			ventral subiculum	27	25	0.083			motor trigeminal nucleus	0	12	0.083			10th cerebellar lobule	2	<	7.5	0.046			medial preoptic area	0	<	3	0.025
		lateral amygdaloid nucleus	4	0	0	0.12023	0.00832		7th cerebellar lobule	3.5	16.5	13.5	0.08056	0.22742			motor trigeminal nucleus	0	1.5	0.157			claustrum	0	11	0.083			arcuate nucleus	5	<	0.5	0.046			PCRt	6.5	<	24	0.025
		paramedian lobule	44	10.5	34.5	0.12686	0.18227		retrosplenial caudal ctx	136	197.5	64.5	0.08287	0.30546			9th cerebellar lobule	5	0	0.157			cortical amygdaloid nucleus	3.5	15	0.083			solitary tract nucleus	2	<	10	0.046			paraflocculus cerebellum	39.5	<	88.5	0.025
		retrochiasmatic nucleus	2	0	0	0.12949	0.17871		frontal association ctx	0	21.5	6	0.08496	0.20355			dorsal raphe	0	0.5	0.157			crus 1 of ansiform lobule	23.5	180.5	0.083			vestibular nucleus	2	<	21	0.046			pontine reticular nucleus caudal	0	<	34.5	0.025
		lemniscal nucleus	14.5	10	28	0.13031	0.17761		cortical amygdaloid nucleus	3.5	15	20.5	0.08659	0.20609			locus ceruleus	0.5	0	0.157			diagonal band of Broca	0	1.5	0.083			anterior pretectal nucleus	0	0.5	0.083				prelimbic ctx	0	<	9.5	0.025
		tenia tecta ctx	28	20	4.5	0.13364	0.17324		claustrum	0	11	6.5	0.08743	0.17479			lateral dorsal thalamic nucleus	3.5	5	0.157			dorsal paragigantocellularis n.	3	9	0.083			dorsal paragigantocellularis n.	0	0.5	0.083				primary somatosensory ctx forelimb	0	<	42.5	0.025
		interpeduncular nucleus	5	4.5	11	0.13367	0.1732		prelimbic ctx	0	6	9.5	0.08918	0.17955			raphe linear	0.5	0	0.157			frontal association ctx	0	21.5	0.083			dorsal raphe	0	1	0.083				tenia tecta ctx	4.5	<	18.5	0.025
		primary somatosensory ctx forelimb	78	53.5	1	0.13576	0.17051		primary somatosensory ctx forelimb	0	55.5	42.5	0.09386	0.2209			substantia innominata	1	0	0.157			interpeduncular nucleus	0	5.5	0.083			ectorhinal ctx	0	1.5	0.083				ventral pallidum	3	<	27	0.025
		root of trigeminal nerve	29.5	16.5	42	0.14002	0.16515		solitary tract nucleus	3	33	2.5	0.09699	0.21574			simple lobule cerebellum	3	0	0.157			lateral posterior thalamic nucleus	4.5	7.5	0.083			Lat	0	0.5	0.083				motor trigeminal nucleus	0	<	5.5	0.046
		precuniform nucleus	0	0	1	0.14033	0.07663		arcuate nucleus	0	1.5	2	0.09703	0.2264			substantia nigra compacta	3.5	0.5	0.157			pontine reticular nucleus caudal	0	80.5	0.083			pineal gland	0	0.5	0.083				accumbens core	1	<	11	0.046
		sub coeruleus nucleus	5	1.5	11	0.1512	0.02553		10th cerebellar lobule	9.5	36.5	4.5	0.0975	0.201			solitary tract nucleus	2	0	0.157			retrochiasmatic nucleus	0	1	0.083			prerubral field	0	0.5	0.083				premammillary nucleus	0	<	1	0.046
		anterior lobe pituitary	11	34	9.5	0.15549	0.08552		8th cerebellar lobule	3	56.5	18	0.09753	0.20145			5th cerebellar lobule	20	7	0.317			reticulotegmental nucleus	0	2	0.083			raphe obscurus nucleus	0.5	0.5	0.083				ventrolateral thalamic nucleus	0	<	14.5	0.046
		ectorhinal ctx	0	0	1.5	0.15592	0.14656		primary somatosensory ctx upper lip	16.5	91	103.5	0.09847	0.16759			root of trigeminal nerve	29.5	16.5	0.317			primary somatosensory ctx barrel field	16	144	0.083			primary somatosensory ctx shoulder	10	0	0.083				diagonal band of Broca	0		1	0.083
		copula of the pyramis	12	0	20	0.1574	0.14493		basal amygdaloid nucleus	4	34.5	25.5	0.1076	0.16156			6th cerebellar lobule	31	14	0.317			primary somatosensory ctx forelimb	0	55.5	0.083			2nd cerebellar lobule	19	31.5	0.102				medial orbital ctx	0		5	0.083
		flocculus cerebellum	1.5	4	8.5	0.16905	0.04219		interpeduncular nucleus	0	5.5	0	0.1108	0.15451			8th cerebellar lobule	11	0	0.317			primary somatosensory ctx upper lip	16.5	91	0.083			facial nucleus	13.5	17.5	0.102				retrochiasmatic nucleus	0		0.5	0.083
		substantia nigra compacta	3.5	0.5	5.5	0.17764	0.12408		granular cell layer	1	18	94.5	0.11265	0.18376			anterior thalamic nuclei	9.5	32	0.317			substantia nigra compacta	0.5	7	0.083			accumbens core	3.5	18	0.102				reticulotegmental nucleus	0		2.5	0.083
		9th cerebellar lobule	5	0	19	0.1845	0.11757		premammillary nucleus	0	0	1	0.11568	0.1464			anterior lobe pituitary	11	34	0.317			arcuate nucleus	0	1.5	0.157			copula of the pyramis	12	20	0.102				triangular septal nucleus	0		1	0.083
		crus 2 of ansiform lobule	55	23.5	27.5	0.19205	0.11067		secondary somaotsensory ctx	23	76	80.5	0.12938	0.13111			anterior olfactory nucleus	49	40	0.317			intercalated amygdaloid nucleus	0	0.5	0.157			entorhinal ctx	143	139	0.102				7th cerebellar lobule	3.5		13.5	0.102
		pontine reticular nucleus oral	9.5	5.5	27.5	0.19458	0.08249		pineal gland	3	1	0	0.12947	0.1743			arcuate nucleus	5	4	0.317			prelimbic ctx	0	6	0.157			habenula nucleus	11.5	11	0.102				8th cerebellar lobule	3		18	0.102
		pontine nuclei	18.5	34.5	57	0.19481	0.10675		insular ctx	46.5	243	232	0.12997	0.12429			auditory ctx	21.5	22	0.317			raphe magnus	0	8	0.157			inferior colliculus	41.5	81	0.102				anterior thalamic nuclei	0.5		2	0.102
		pontine reticular nucleus caudal	7.5	5.5	26	0.20014	0.10359		substantia nigra compacta	0.5	7	0	0.13062	0.15871			CA2	0	0	0.317			subthalamic nucleus	0.5	0	0.157			interpeduncular nucleus	5	11	0.102				anterior olfactory nucleus	14.5		35.5	0.102
		inferior colliculus	41.5	44.5	81	0.20299	0.04518		diagonal band of Broca	0	1.5	1	0.1465	0.11862			cortical amygdaloid nucleus	29.5	24.5	0.317			ventral orbital ctx	0.5	4.5	0.157			lateral hypothalamus	51	77	0.102				basal amygdaloid nucleus	4		25.5	0.102
		primary motor ctx	285.5	207	95	0.20529	0.09924		retrochiasmatic nucleus	0	1	0.5	0.15539	0.16654			crus 1 of ansiform lobule	32.5	9.5	0.317			4th cerebellar lobule	19.5	74	0.317			medial mammillary nucleus	8	8.5	0.102				CA1 hippocampus ventral	11		25	0.102
		diagonal band of Broca	13	8.5	6	0.20578	0.09883		ventrolateral thalamic nucleus	0	5	14.5	0.15543	0.15131			diagonal band of Broca	13	8.5	0.317			8th cerebellar lobule	3	56.5	0.317			neural lobe pituitary	3	4	0.102				CA3 dorsal	2.5		41.5	0.102
		triangular septal nucleus	2	0.5	0.5	0.20959	0.09255		ventral pallidum	3	24.5	27	0.15549	0.10038			dentate gyrus dorsal	48	37.5	0.317			9th cerebellar lobule	1.5	63.5	0.317			parabrachial nucleus	5.5	9.5	0.102				anterior cingulate area	3.5		24	0.102
		granular cell layer	254	88.5	90.5	0.20974	0.09556		reticulotegmental nucleus	0	2	2.5	0.16394	0.16882			subiculum dorsal	24.5	5	0.317			accumbens shell	3	22	0.317			paraflocculus cerebellum	65.5	75	0.102				crus 1 of ansiform lobule	23.5		46.5	0.102
		premammillary nucleus	3	4	0	0.2143	0.09188		lateral septal nucleus	0.5	30.5	22	0.17082	0.0919			ectorhinal ctx	0	0	0.317			auditory ctx	93	179.5	0.317			posterior hypothalamic area	4.5	8	0.102				dentate gyrus dorsal	10		35.5	0.102
		prerubral field	0	0	0.5	0.21994	0.04119		primary somatosensory ctx barrel field	16	144	122.5	0.17866	0.07731			endopiriform nucleus	2.5	14.5	0.317			CA3 hippocampus ventral	0.5	13	0.317			pontine reticular nucleus caudal	7.5	26	0.102				dorsal medial striatum	2		22.5	0.102
		ventral anterior thalamic nucleus	1	5.5	0	0.22277	0.08525		caudal piriform ctx	29.5	109.5	82.5	0.18138	0.09804			gigantocellular reticular nucleus pons	51	18	0.317			dorsal raphe	0	1.5	0.317			pontine reticular nucleus oral	9.5	27.5	0.102				endopiriform nucleus	8.5		29	0.102
		primary somatosensory ctx shoulder	10	8	0	0.22481	0.06864		ventral orbital ctx	0.5	4.5	22	0.18214	0.07662			habenula nucleus	11.5	13.5	0.317			subiculum dorsal	12.5	39	0.317			principal sensory nucleus trigeminal	22.5	47	0.102				flocculus cerebellum	8		18	0.102
		medial orbital ctx	15.5	7.5	7	0.22689	0.01268		rostral piriform ctx	34	69.5	126	0.18312	0.08274			infralimbic ctx	42	11	0.317			endopiriform nucleus	8.5	22.5	0.317			substantia nigra compacta	3.5	5.5	0.102				granular cell layer	1		94.5	0.102
		olfactory tubercles	56	66	27.5	0.23313	0.07748		perirhinal ctx	39.5	85.5	76.5	0.19205	0.08044			insular ctx	98.5	131	0.317			entorhinal ctx	95	202	0.317			superior colliculus	18	45	0.102				inferior colliculus	61.5		91	0.102
		external plexiform layer	112	35	30.5	0.23592	0.07544		ventral anterior thalamic nucleus	0	3	6	0.20193	0.1155			interposed nucleus	0	0	0.317			external plexiform layer	2	20	0.317			sub coeruleus nucleus	5	11	0.102				lateral posterior thalamic nucleus	4.5		21.5	0.102
		subthalamic nucleus	0	0	0	0.2379	0.07401		medial dorsal thalamic nucleus	0	0	3.5	0.21469	0.04745			lateral amygdaloid nucleus	4	0	0.317			glomerular layer	11.5	54.5	0.317			Ventricle	2	7	0.102				lateral septal nucleus	0.5		22	0.102
		ventrolateral thalamic nucleus	0	10.5	0	0.23946	0.0729		interposed nucleus	4.5	16.5	5	0.21508	0.13713			Lat	0	0	0.317			granular cell layer	1	18	0.317			cochlear nucleus	7	15	0.102				posterior thalamic nucleus	6		47	0.102
		dorsal raphe	0	0.5	1	0.253	0.10337		visual 1 ctx	56.5	151.5	61	0.21509	0.12372			lateral orbital ctx	48.5	43	0.317			inferior colliculus	61.5	122.5	0.317			ventral orbital ctx	15.5	26	0.102				perirhinal ctx	39.5		76.5	0.102
		solitary tract nucleus	2	0	10	0.25729	0.06065		motor trigeminal nucleus	0	12	5.5	0.21626	0.08126			medial orbital ctx	15.5	7.5	0.317			infralimbic ctx	0.5	9	0.317			White Matter	28	37	0.102				reticular nucleus midbrain	32		96	0.102
		Lat	0	0	0.5	0.26231	0.05736		CA3 dorsal	2.5	24	41.5	0.22935	0.05287			medial preoptic area	15	10.5	0.317			insular ctx	46.5	243	0.317			CA2	0	0	0.157				primary somatosensory ctx barrel field	16		122.5	0.102
		gigantocellular reticular nucleus pons	51	18	76	0.27094	0.05184		endopiriform nucleus	8.5	22.5	29	0.23513	0.05309			paraflocculus cerebellum	65.5	46.5	0.317			interposed nucleus	4.5	16.5	0.317			dorsomedial tegmental area	1	1	0.157				olfactory tubercles	6.5		62.5	0.102
		DPGi	0	2.5	0.5	0.29489	0.04293		supraoptic nucleus	0	0	0	0.23588	0.07355			rostral piriform ctx	54	116	0.317			inferior olivary complex	0	4.5	0.317			locus ceruleus	0.5	0	0.157				ventral orbital ctx	0.5		22	0.102
		visual 2 ctx	0.5	11	19.5	0.29524	0.00665		pontine reticular nucleus caudal	0	80.5	34.5	0.24003	0.07285			premammillary nucleus	3	4	0.317			Lat	2.5	7	0.317			retrochiasmatic nucleus	2	0	0.157				ventral posteriolateral thalamic nucleus	2.5		24	0.102
		superior colliculus	18	39.5	45	0.29763	0.10021		lemniscal nucleus	0.5	7.5	2	0.24865	0.08072			pontine reticular nucleus caudal	7.5	5.5	0.317			locus ceruleus	0	0	0.317			reticulotegmental nucleus	0	0	0.157				ventral posteriolmedial thalamic nucleus	5		25.5	0.102
		anterior thalamic nuclei	9.5	32	3.5	0.30248	0.02353		ectorhinal ctx	27	24.5	10.5	0.25878	0.1074			pontine reticular nucleus oral	9.5	5.5	0.317			lateral dorsal thalamic nucleus	0	0	0.317			substantia innominata	1	0	0.157				central medial thalamic nucleus	0		2	0.157
		infralimbic ctx	42	11	17	0.30248	0.03313		medial orbital ctx	0	0	5	0.26231	-0.01268			prerubral field	0	0	0.317			lemniscal nucleus	0.5	7.5	0.317			subthalamic nucleus	0	0	0.157				intercalated amygdaloid nucleus	0		0	0.157
		1st cerebellar lobule	1	0	3	0.31357	0.0066		accumbens shell	3	22	26.5	0.27451	0.02108			precuniform nucleus	0	0	0.317			lateral orbital ctx	5.5	23.5	0.317			1st cerebellar lobule	1	3	0.18				lateral dorsal thalamic nucleus	0		0	0.157
		dentate gyrus dorsal	48	37.5	38	0.31394	0.02683		ventral tegmental area	1	8.5	0.5	0.27487	0.06722			perirhinal ctx	13	24.5	0.317			medial amygdaloid nucleus	1	7.5	0.317			CA1 dorsal	22	58.5	0.18				medial septum	0		0	0.157
		dorsal lateral striatum	44	74.5	2.5	0.31592	0.04435		tenia tecta ctx	4.5	7	18.5	0.28632	0.06294			prelimbic ctx	52	49	0.317			medial orbital ctx	0	0	0.317			endopiriform nucleus	2.5	8	0.18				paraventricular nuclus	0		0	0.157
		substantia nigra reticularis	25.5	12	25.5	0.31977	0.02371		locus ceruleus	0	0	0	0.2865	-0.00318			retrochiasmatic nucleus	2	0	0.317			pineal gland	3	1	0.317			inferior olivary complex	5.5	13.5	0.18				raphe obscurus nucleus	0		0	0.157
		median raphe nucleus	0.5	1.5	2.5	0.32082	0.08193		gigantocellular reticular nucleus pons	7.5	111.5	24	0.29235	0.04063			raphe obscurus nucleus	0.5	0	0.317			rostral piriform ctx	34	69.5	0.317			periaqueductal gray thalamus	18	40	0.18				supraoptic nucleus	0		0	0.157
		motor trigeminal nucleus	0	1.5	1	0.32163	0.02272		CA1 hippocampus ventral	11	34	25	0.29314	0.00689			retrosplenial rostral ctx	26.5	24	0.317			premammillary nucleus	0	0	0.317			precuniform nucleus	0	1	0.18				subthalamic nucleus	0.5		0	0.157
		CA3 hippocampus ventral	16.5	11	22	0.33908	0.01378		intercalated amygdaloid nucleus	0	0.5	0	0.29768	-0.02959			reticulotegmental nucleus	0	0	0.317			paramedian lobule	2.5	76	0.317			reuniens nucleus	7	6.5	0.18				anterior lobe pituitary	8		16.5	0.18
		frontal association ctx	32.5	13.5	17.5	0.35077	0.00804		red nucleus	0	6.5	2.5	0.29998	0.05002			primary somatosensory ctx forelimb	78	53.5	0.317			retrosplenial caudal ctx	136	197.5	0.317			raphe magnus	2.5	8.5	0.18				anterior pretectal nucleus	0.5		6.5	0.18
		primary somatosensory ctx jaw	70.5	75	9.5	0.35248	0.00722		parafascicular thalamic nucleus	0	16	31	0.30254	0.01486			secondary somaotsensory ctx	14.5	14	0.317			retrosplenial rostral ctx	15	26.5	0.317			central gray	0.5	8	0.317				CA2	0.5		1.5	0.18
		cortical amygdaloid nucleus	29.5	24.5	18.5	0.35735	0.00491		raphe linear	0	10.5	2.5	0.31002	0.06478			superior colliculus	18	39.5	0.317			primary somatosensory ctx jaw	8.5	80.5	0.317			magnocellular preoptic nucleus	2.5	1	0.317				dentate gyrus ventral	5		9	0.18
		paraventricular nuclus	1.5	4	0	0.36039	0.18149		inferior olivary complex	0	4.5	0.5	0.31052	0.00931			tenia tecta ctx	28	20	0.317			secondary somaotsensory ctx	23	76	0.317			medial dorsal thalamic nucleus	2	1	0.317				dorsal lateral striatum	6.5		53	0.18
		raphe linear	0.5	0	0	0.36201	0.00272		ventral medial striatum	0	32	4	0.31181	-0.00797			olfactory tubercles	56	66	0.317			substantia innominata	0	0	0.317			premammillary nucleus	3	0	0.317				globus pallidus	2		5.5	0.18
		secondary motor ctx	133.5	73	69	0.36788	0		ventral posteriolateral thalamic nucleus	2.5	22	24	0.32808	0.01967			Ventricle	2	4.5	0.317			simple lobule cerebellum	31	138	0.317			parietal ctx	2.5	12.5	0.317				habenula nucleus	0		5.5	0.18
		prelimbic ctx	52	49	31	0.38397	0.00722		extended amydala	0	4	3	0.32876	0.03032			ventral medial nucleus	14	14	0.317			Ventricle	4.5	11	0.317			red nucleus	0	0.5	0.317				infralimbic ctx	0.5		13.5	0.18
		periaqueductal gray thalamus	18	37	40	0.39379	0.09567		Ventricle	4.5	11	7	0.33022	0.01372			ventral orbital ctx	15.5	12.5	0.317			visual 1 ctx	56.5	151.5	0.317			supraoptic nucleus	1.5	0.5	0.317				lateral amygdaloid nucleus	0.5		10.5	0.18
		Ventricle	2	4.5	7	0.39761	0.01311		ventromedial thalamic nucleus	0	21.5	3.5	0.33428	0.00431			ventral pallidum	25	19.5	0.317			cochlear nucleus	7	25.5	0.317			trapezoid body	5.5	6	0.317				lateral geniculate	5.5		24	0.18
		6th cerebellar lobule	31	14	53	0.39915	0.01376		CA3 hippocampus ventral	0.5	13	8	0.33969	0.0132			ventral tegmental area	5.5	2.5	0.317			ventral pallidum	3	24.5	0.317			ventromedial thalamic nucleus	0.5	1	0.317				paramedian lobule	2.5		17.5	0.18
		accumbens core	3.5	20	18	0.40294	0.03938		anterior hypothalamic area	1.5	8.5	0	0.34757	-0.02535			3rd cerebellar lobule	6.5	5.5	0.564			ventral subiculum	17.5	30.5	0.317			6th cerebellar lobule	31	53	0.414				red nucleus	0		2.5	0.18
		lateral posterior thalamic nucleus	3	19	0	0.41019	0.07198		infralimbic ctx	0.5	9	13.5	0.34941	0.00641			4th cerebellar lobule	1	2.5	0.564			1st cerebellar lobule	3	11.5	0.564			anterior hypothalamic area	14	16	0.414				retrosplenial rostral ctx	15		9.5	0.18
		caudal piriform ctx	115.5	97	44	0.41046	0.01846		dorsal medial striatum	2	63.5	22.5	0.34999	-0.00309			7th cerebellar lobule	10	0	0.564			anterior thalamic nuclei	0.5	2	0.564			CA3 dorsal	17	17	0.414				reticular nucleus	2		13	0.18
		lateral dorsal thalamic nucleus	3.5	5	0	0.41726	0.15098		cochlear nucleus	7	25.5	7.5	0.36463	0.05244			facial nucleus	13.5	12	0.564			accumbens core	1	22	0.564			CA3 hippocampus ventral	16.5	22	0.414				substantia nigra reticularis	1		8.5	0.18
		bed nucleus stria terminalis	12.5	15	1	0.4249	0.05799		dentate gyrus dorsal	10	42.5	35.5	0.36598	0.0061			CA3 hippocampus ventral	16.5	11	0.564			anterior pretectal nucleus	0.5	3.5	0.564			dentate gyrus dorsal	48	38	0.414				bed nucleus stria terminalis	0		1	0.18
		inferior olivary complex	5.5	15	13.5	0.42823	0.0256		subiculum dorsal	12.5	39	13.5	0.36626	0.07127			central amygdaloid nucleus	2.5	0.5	0.564			CA3 dorsal	2.5	24	0.564			dentate gyrus ventral	17.5	19	0.414				sub coeruleus nucleus	2		17.5	0.18
		paraflocculus cerebellum	65.5	46.5	75	0.4315	0.02688		supramammillary nucleus	1	1	0	0.37105	0.02227			central medial thalamic nucleus	0.5	0.5	0.564			central gray	7	5	0.564			subiculum dorsal	24.5	22	0.414				ventral anterior thalamic nucleus	0		6	0.18
		10th cerebellar lobule	2	0	7.5	0.44647	0.03261		medial geniculate	14.5	28.5	19.5	0.37661	-0.02123			copula of the pyramis	12	0	0.564			central medial thalamic nucleus	0	1.5	0.564			infralimbic ctx	42	17	0.414				cochlear nucleus	7		7.5	0.18
		reticulotegmental nucleus	0	0	0	0.45677	0.03644		root of trigeminal nerve	10.5	60	37.5	0.39461	0.01473			extended amydala	0	1	0.564			dorsal lateral striatum	6.5	83.5	0.564			lateral orbital ctx	48.5	33.5	0.414				ventromedial thalamic nucleus	0		3.5	0.18
		parabrachial nucleus	5.5	4	9.5	0.45724	0.10112		medial preoptic area	0	4	3	0.39724	-0.02803			intercalated amygdaloid nucleus	0.5	0	0.564			dorsal medial striatum	2	63.5	0.564			lateral preoptic area	9	7	0.414				extended amydala	0		3	0.317
		anterior cingulate area	147.5	105	48.5	0.4641	0.07298		visual 2 ctx	61.5	149	78	0.41046	-0.00665			lemniscal nucleus	14.5	10	0.564			dorsomedial tegmental area	2	1	0.564			lateral septal nucleus	65.5	48	0.414				Lat	2.5		3	0.317
		magnocellular preoptic nucleus	2.5	3	1	0.46822	0.16231		medial cerebellar nucleus fastigial	3	5	2	0.4107	0.02566			medial dorsal thalamic nucleus	2	10.5	0.564			extended amydala	0	4	0.564			primary motor ctx	285.5	95	0.414				lateral preoptic area	1.5		3.5	0.317
		CA2	0	0	0	0.46999	0.00608		medial amygdaloid nucleus	1	7.5	3.5	0.41127	-0.03873			medial mammillary nucleus	8	11.5	0.564			habenula nucleus	0	4	0.564			medial preoptic area	15	11	0.414				medial mammillary nucleus	0		1	0.317
		CA1 dorsal	22	30	58.5	0.47018	0.04767		vestibular nucleus	29	44.5	13	0.41808	-0.03645			median raphe nucleus	0.5	1.5	0.564			lateral amygdaloid nucleus	0.5	11.5	0.564			paramedian lobule	44	34.5	0.414				median raphe nucleus	0		1.5	0.317
		8th cerebellar lobule	11	0	24	0.47266	0.04218		1st cerebellar lobule	3	11.5	0.5	0.42982	-0.0066			medial septum	1.5	2	0.564			lateral septal nucleus	0.5	30.5	0.564			periolivary nucleus	11.5	12	0.414				parafascicular thalamic nucleus	0		31	0.317
		pineal gland	0	0	0.5	0.4804	0.0449		anterior thalamic nuclei	0.5	2	2	0.43092	-0.02353			parabrachial nucleus	5.5	4	0.564			magnocellular preoptic nucleus	0	0.5	0.564			paraventricular nucleus	5.5	3.5	0.414				pineal gland	3		0	0.317
		ventral posteriolateral thalamic nucleus	4	23	0.5	0.49497	0.04991		habenula nucleus	0	4	5.5	0.44146	-0.04888			parafascicular thalamic nucleus	3.5	14	0.564			median raphe nucleus	0	3	0.564			reticular nucleus midbrain	32.5	37	0.414				prerubral field	2		1	0.317
		White Matter	28	21	37	0.497	0.05015		White Matter	90.5	436.5	292.5	0.44401	-0.04812			posterior hypothalamic area	4.5	2.5	0.564			medial preoptic area	0	4	0.564			primary somatosensory ctx barrel field	24.5	23.5	0.414				pedunculopontine tegmental area	0.5		0.5	0.317
		dorsal medial striatum	46.5	80	2	0.5043	0.00309		globus pallidus	2	11	5.5	0.44535	-0.01239			parietal ctx	2.5	14.5	0.564			medial septum	0	1	0.564			primary somatosensory ctx forelimb	78	1	0.414				paraventricular nucleus	0		1	0.317
		7th cerebellar lobule	10	0	6.5	0.50896	0.05458		accumbens core	1	22	11	0.45753	-0.03938			raphe magnus	2.5	4.5	0.564			parafascicular thalamic nucleus	0	16	0.564			substantia nigra reticularis	25.5	25.5	0.414				primary somatosensory ctx hindlimb	3		2.5	0.317
		central medial thalamic nucleus	0.5	0.5	0	0.54581	0.08463		Lat	2.5	7	3	0.46026	0.02131			primary somatosensory ctx trunk	1.5	6.5	0.564			pontine reticular nucleus oral	3	18	0.564			tenia tecta ctx	28	4.5	0.414				primary somatosensory ctx shoulder	0		1	0.317
		posterior hypothalamic area	4.5	2.5	8	0.55003	0.09853		ventral posteriolmedial thalamic nucleus	5	25	25.5	0.46205	-0.01943			supramammillary nucleus	2	3.5	0.564			periolivary nucleus	4	1.5	0.564			ventral medial nucleus	14	9.5	0.414				solitary tract nucleus	3		2.5	0.317
		medial preoptic area	15	10.5	11	0.55256	0.02803		paraventricular nucleus	0	0	1	0.47531	-0.10918			triangular septal nucleus	2	0.5	0.564			parietal ctx	2.5	36	0.564			ventral subiculum	27	23.5	0.414				trapezoid body	1		2.5	0.317
		lateral hypothalamus	51	63	77	0.55334	0.09604		ventral lateral striatum	12	159	88	0.48031	-0.06104			ventral anterior thalamic nucleus	1	5.5	0.564			reuniens nucleus	0	7	0.564			ventral tegmental area	5.5	9	0.414				ventral medial striatum	0		4	0.317
		primary somatosensory ctx hindlimb	39.5	40.5	2.5	0.5566	0.13126		bed nucleus stria terminalis	0	8.5	1	0.48085	-0.05799			ventrolateral thalamic nucleus	0	10.5	0.564			raphe linear	0	10.5	0.564			White Matter	124.5	195.5	0.414				interpeduncular nucleus	0		0	0.317
		CA3 dorsal	17	49.5	17	0.55732	0.06975		reticular nucleus	2	11	13	0.48704	-0.05159			ventromedial thalamic nucleus	0.5	5	0.564			raphe obscurus nucleus	0	1	0.564			zona incerta	8.5	8	0.414				locus ceruleus	0		0	0.317
		primary somatosensory ctx trunk	1.5	6.5	0	0.56093	0.12164		CA1 dorsal	16	87.5	47	0.4917	-0.04767			10th cerebellar lobule	2	0	1			red nucleus	0	6.5	0.564			central medial thalamic nucleus	0.5	0	0.564				magnocellular preoptic nucleus	0		0	0.317
		anterior hypothalamic area	14	11	16	0.57833	0.02535		lateral dorsal thalamic nucleus	0	0	0	0.49623	-0.15098			1st cerebellar lobule	1	0	1			reticular nucleus	2	11	0.564			extended amydala	0	0	0.564				root of trigeminal nerve	10.5		37.5	0.414
		raphe obscurus nucleus	0.5	0	0.5	0.58092	0.10501		entorhinal ctx	95	202	113.5	0.49659	-0.0553			accumbens core	3.5	20	1			primary somatosensory ctx shoulder	0	5	0.564			intercalated amygdaloid nucleus	0.5	0.5	0.564				facial nucleus	6.5		6	0.414
		ventral medial nucleus	14	14	9.5	0.58527	0.18574		White Matter	16	78	58.5	0.49659	-0.05015			accumbens shell	27	23	1			bed nucleus stria terminalis	0	8.5	0.564			paraventricular nuclus	1.5	0	0.564				auditory ctx	93		143.5	0.414
		endopiriform nucleus	2.5	14.5	8	0.59815	0.08155		anterior pretectal nucleus	0.5	3.5	6.5	0.50859	-0.00287			anterior hypothalamic area	14	11	1			triangular septal nucleus	0	0.5	0.564			ventrolateral thalamic nucleus	0	0	0.564				CA1 dorsal	16		47	0.414
		entorhinal ctx	143	120.5	139	0.60221	0.0553		sub coeruleus nucleus	2	23	17.5	0.51214	-0.02553			basal amygdaloid nucleus	34	41	1			trapezoid body	1	5	0.564			7th cerebellar lobule	10	6.5	0.655				CA3 hippocampus ventral	0.5		8	0.414
		perirhinal ctx	13	24.5	7.5	0.60597	0.08372		anterior olfactory nucleus	14.5	40	35.5	0.51587	-0.06242			CA1 dorsal	22	30	1			ventral anterior thalamic nucleus	0	3	0.564			8th cerebellar lobule	11	24	0.655				central amygdaloid nucleus	3		3	0.414
		habenula nucleus	11.5	13.5	11	0.60662	0.04888		dorsal lateral striatum	6.5	83.5	53	0.51667	-0.04435			CA1 hippocampus ventral	18.5	19.5	1			ventrolateral thalamic nucleus	0	5	0.564			anterior thalamic nuclei	9.5	3.5	0.655				copula of the pyramis	4.5		9.5	0.414
		lateral septal nucleus	65.5	93	48	0.60798	0.08427		lateral amygdaloid nucleus	0.5	11.5	10.5	0.51919	-0.00832			CA3 dorsal	17	49.5	1			ventromedial thalamic nucleus	0	21.5	0.564			accumbens shell	27	21	0.655				medial amygdaloid nucleus	1		3.5	0.414
		lateral geniculate	5.5	8	0.5	0.61218	0.09353		3rd cerebellar lobule	12	57.5	15.5	0.52254	-0.0051			anterior cingulate area	147.5	105	1			ventral medial striatum	0	32	0.564			auditory ctx	21.5	25	0.655				parietal ctx	2.5		1.5	0.414
		globus pallidus	4	5.5	0	0.61461	0.01239		zona incerta	8	40.5	5.5	0.53864	-0.07397			central gray	0.5	1	1			2nd cerebellar lobule	8	62.5	1			basal amygdaloid nucleus	34	17.5	0.655				retrosplenial caudal ctx	136		64.5	0.414
		reticular nucleus	7.5	14	1	0.61997	0.05159		auditory ctx	93	179.5	143.5	0.54159	-0.07086			claustrum	3	2	1			3rd cerebellar lobule	12	57.5	1			claustrum	3	2	0.655				simple lobule cerebellum	31		8	0.414
		trapezoid body	5.5	10.5	6	0.62394	0.12752		DPGi	3	9	1	0.5429	-0.04293			dentate gyrus ventral	17.5	16.5	1			root of trigeminal nerve	10.5	60	1			cortical amygdaloid nucleus	29.5	18.5	0.655				superior colliculus	59.5		83.5	0.414
		ventral posteriolmedial thalamic nucleus	3.5	12.5	0	0.6408	0.01943		pedunculopontine tegmental area	0.5	4	0.5	0.54859	-0.00972			dorsal lateral striatum	44	74.5	1			facial nucleus	6.5	2.5	1			crus 2 of ansiform lobule	55	27.5	0.655				temporal ctx	42		41	0.414
		basal amygdaloid nucleus	34	41	17.5	0.64889	0.09511		inferior colliculus	61.5	122.5	91	0.56099	-0.04518			dorsal medial striatum	46.5	80	1			anterior hypothalamic area	1.5	8.5	1			dorsal lateral striatum	44	2.5	0.655				Ventricle	4.5		7	0.414
		anterior olfactory nucleus	49	40	33.5	0.65355	0.06242		flocculus cerebellum	8	19.5	18	0.56973	-0.04219			dorsomedial tegmental area	1	0	1			anterior lobe pituitary	8	10.5	1			dorsal medial striatum	46.5	2	0.655				visual 1 ctx	56.5		61	0.414
		periolivary nucleus	11.5	16	12	0.65472	0.11377		medial mammillary nucleus	0	0	1	0.57335	-0.13302			flocculus cerebellum	1.5	4	1			anterior olfactory nucleus	14.5	40	1			lateral amygdaloid nucleus	4	0	0.655				visual 2 ctx	61.5		78	0.414
		parietal ctx	2.5	14.5	12.5	0.66016	0.09883		dentate gyrus ventral	5	16.5	9	0.57411	-0.08727			globus pallidus	4	5.5	1			CA1 dorsal	16	87.5	1			lateral posterior thalamic nucleus	3	0	0.655				ventral lateral striatum	12		88	0.414
		ventral orbital ctx	15.5	12.5	26	0.66239	0.09854		ventral subiculum	17.5	30.5	12	0.57693	-0.08608			inferior colliculus	41.5	44.5	1			CA2	0.5	1.5	1			medial geniculate	7	5	0.655				White Matter	90.5		292.5	0.414
		medial dorsal thalamic nucleus	2	10.5	1	0.68185	0.10335		reticular nucleus midbrain	32	138	96	0.57833	-0.08287			interpeduncular nucleus	5	4.5	1			central amygdaloid nucleus	3	18.5	1			retrosplenial rostral ctx	26.5	11	0.655				White Matter	16		58.5	0.414
		rostral piriform ctx	54	116	43	0.69704	0.10701		primary somatosensory ctx shoulder	0	5	1	0.57881	-0.06864			lateral geniculate	5.5	8	1			anterior cingulate area	3.5	41.5	1			reticular nucleus	7.5	1	0.655				zona incerta	8		5.5	0.414
		red nucleus	0	0	0.5	0.71852	0.11205		median raphe nucleus	0	3	1.5	0.58178	-0.08193			lateral hypothalamus	51	63	1			dentate gyrus dorsal	10	42.5	1			primary somatosensory ctx upper lip	22	7.5	0.655				anterior hypothalamic area	1.5		0	0.564
		posterior thalamic nucleus	1	11	0	0.73265	0.06153		anterior cingulate area	3.5	41.5	24	0.58738	-0.07298			lateral posterior thalamic nucleus	3	19	1			dentate gyrus ventral	5	16.5	1			secondary somaotsensory ctx	14.5	2.5	0.655				dorsal raphe	0		0	0.564
		central gray	0.5	1	8	0.7388	0.15132		CA2	0.5	1.5	1.5	0.59689	-0.00608			lateral preoptic area	9	5.5	1			ectorhinal ctx	27	24.5	1			bed nucleus stria terminalis	12.5	1	0.655				inferior olivary complex	0		0.5	0.564
		secondary somaotsensory ctx	14.5	14	2.5	0.73885	0.11668		raphe magnus	0	8	0.5	0.60296	-0.11674			lateral septal nucleus	65.5	93	1			flocculus cerebellum	8	19.5	1			ventral lateral striatum	14	19	0.655				neural lobe pituitary	0		0	0.564
		lateral preoptic area	9	5.5	7	0.75729	0.16234		retrosplenial rostral ctx	15	26.5	9.5	0.60664	-0.08903			magnocellular preoptic nucleus	2.5	3	1			globus pallidus	2	11	1			ventral posteriolateral thalamic nucleus	4	0.5	0.655				reuniens nucleus	0		3	0.564
		retrosplenial rostral ctx	26.5	24	11	0.7678	0.08903		substantia innominata	0	0	0	0.60864	-0.02919			medial amygdaloid nucleus	16	11.5	1			lateral geniculate	5.5	17.5	1			anterior lobe pituitary	11	9.5	1				raphe linear	0		2.5	0.564
		central amygdaloid nucleus	2.5	0.5	4.5	0.7753	0.0998		posterior thalamic nucleus	6	30	47	0.60968	-0.06153			medial cerebellar nucleus fastigial	0	0.5	1			lateral hypothalamus	35.5	62.5	1			anterior olfactory nucleus	49	33.5	1				raphe magnus	0		0.5	0.564
		reticular nucleus midbrain	32.5	19	37	0.77605	0.08287		lateral posterior thalamic nucleus	4.5	7.5	21.5	0.61861	-0.07198			medial geniculate	7	2.5	1			lateral preoptic area	1.5	4.5	1			CA1 hippocampus ventral	18.5	13.5	1				primary somatosensory ctx trunk	0.5		0	0.564
		accumbens shell	27	23	21	0.77794	0.12522		raphe obscurus nucleus	0	1	0	0.6428	-0.10501			neural lobe pituitary	3	5.5	1			medial dorsal thalamic nucleus	0	0	1			central amygdaloid nucleus	2.5	4.5	1				substantia nigra compacta	0.5		0	0.564
		dorsomedial tegmental area	1	0	1	0.77854	0.16037		temporal ctx	42	43.5	41	0.65349	-0.02568			pineal gland	0	0	1			medial cerebellar nucleus fastigial	3	5	1			anterior cingulate area	147.5	48.5	1				supramammillary nucleus	1		0	0.564
		extended amydala	0	1	0	0.80047	0.12994		2nd cerebellar lobule	8	62.5	28.5	0.66469	-0.05213			caudal piriform ctx	115.5	97	1			medial geniculate	14.5	28.5	1			diagonal band of Broca	13	6	1				ventral medial nucleus	1		0	0.564
		vestibular nucleus	2	11	21	0.80471	0.03645		lateral hypothalamus	35.5	62.5	32	0.66534	-0.09604			pontine nuclei	18.5	34.5	1			medial mammillary nucleus	0	0	1			external plexiform layer	112	30.5	1				1st cerebellar lobule	3		0.5	0.655
		ventral medial striatum	24	35	6.5	0.8052	0.00797		posterior hypothalamic area	8	16.5	5	0.66968	-0.09853			posterior thalamic nucleus	1	11	1			neural lobe pituitary	0	0	1			frontal association ctx	32.5	17.5	1				4th cerebellar lobule	19.5		12	0.655
		intercalated amygdaloid nucleus	0.5	0	0.5	0.8125	0.02959		magnocellular preoptic nucleus	0	0.5	0	0.67239	-0.16231			periolivary nucleus	11.5	16	1			paraventricular nuclus	0	0	1			glomerular layer	168	38.5	1				9th cerebellar lobule	1.5		9	0.655
		neural lobe pituitary	3	5.5	4	0.81409	0.22093		periolivary nucleus	4	1.5	3.5	0.67376	-0.11377			pedunculopontine tegmental area	0	0	1			periaqueductal gray thalamus	41	47.5	1			globus pallidus	4	0	1				central gray	7		2.5	0.655
		medial mammillary nucleus	8	11.5	8.5	0.82837	0.13302		parabrachial nucleus	6	6.5	0	0.6779	-0.10112			paraventricular nucleus	5.5	5.5	1			parabrachial nucleus	6	6.5	1			granular cell layer	254	90.5	1				subiculum dorsal	12.5		13.5	0.655
		raphe magnus	2.5	4.5	8.5	0.83082	0.11674		central medial thalamic nucleus	0	1.5	2	0.68686	-0.08463			reuniens nucleus	7	4	1			posterior hypothalamic area	8	16.5	1			insular ctx	98.5	36.5	1				gigantocellular reticular nucleus pons	7.5		24	0.655
		ventral pallidum	25	19.5	16	0.83215	0.13637		triangular septal nucleus	0	0.5	1	0.68896	-0.09255			red nucleus	0	0	1			pontine nuclei	21	38.5	1			lateral dorsal thalamic nucleus	3.5	0	1				lemniscal nucleus	0.5		2	0.655
		primary somatosensory ctx upper lip	22	19.5	7.5	0.83464	0.13686		lateral geniculate	5.5	17.5	24	0.69481	-0.09353			retrosplenial caudal ctx	28	22	1			posterior thalamic nucleus	6	30	1			lateral geniculate	5.5	0.5	1				pontine nuclei	21		16	0.655
		paraventricular nucleus	5.5	5.5	3.5	0.83767	0.10918		prerubral field	2	7.5	1	0.69905	-0.04119			reticular nucleus	7.5	14	1			prerubral field	2	7.5	1			secondary motor ctx	133.5	69	1				pontine reticular nucleus oral	3		20.5	0.655
		parafascicular thalamic nucleus	3.5	14	0	0.84471	0.13884		parietal ctx	2.5	36	1.5	0.70613	-0.09883			reticular nucleus midbrain	32.5	19	1			precuniform nucleus	3	2.5	1			medial amygdaloid nucleus	16	14	1				periolivary nucleus	4		3.5	0.655
		White Matter	124.5	205	195.5	0.85052	0.04812		periaqueductal gray thalamus	41	47.5	52.5	0.71633	-0.09567			primary somatosensory ctx barrel field	24.5	25	1			pedunculopontine tegmental area	0.5	4	1			medial orbital ctx	15.5	7	1				precuniform nucleus	3		0.5	0.655
		reuniens nucleus	7	4	6.5	0.85551	0.16668		pontine reticular nucleus oral	3	18	20.5	0.71848	-0.08249			primary somatosensory ctx hindlimb	39.5	40.5	1			paraventricular nucleus	0	0	1			medial septum	1.5	1	1				10th cerebellar lobule	9.5		4.5	1
		temporal ctx	0	0	0	0.85888	0.02568		medial septum	0	1	0	0.73312	-0.15514			primary somatosensory ctx jaw	70.5	75	1			reticular nucleus midbrain	32	138	1			parafascicular thalamic nucleus	3.5	0	1				2nd cerebellar lobule	8		28.5	1
		ventral subiculum	27	25	23.5	0.87179	0.08608		central amygdaloid nucleus	3	18.5	3	0.73519	-0.0998			primary somatosensory ctx shoulder	10	8	1			primary somatosensory ctx hindlimb	3	27.5	1			caudal piriform ctx	115.5	44	1				3rd cerebellar lobule	12		15.5	1
		medial septum	1.5	2	1	0.87221	0.15514		trapezoid body	1	5	2.5	0.75879	-0.12752			primary somatosensory ctx upper lip	22	19.5	1			primary somatosensory ctx trunk	0.5	4.5	1			rostral piriform ctx	54	43	1				5th cerebellar lobule	68.5		24.5	1
		medial geniculate	7	2.5	5	0.87282	0.02123		anterior lobe pituitary	8	10.5	16.5	0.76647	-0.08552			bed nucleus stria terminalis	12.5	15	1			supraoptic nucleus	0	0	1			posterior thalamic nucleus	1	0	1				6th cerebellar lobule	19		32.5	1
		zona incerta	8.5	9	8	0.87335	0.07397		superior colliculus	59.5	76.5	83.5	0.76958	-0.10021			subthalamic nucleus	0	0	1			superior colliculus	59.5	76.5	1			perirhinal ctx	13	7.5	1				dorsomedial tegmental area	2		0	1
		medial amygdaloid nucleus	16	11.5	14	0.87519	0.03873		dorsal raphe	0	1.5	0	0.80047	-0.10337			sub coeruleus nucleus	5	1.5	1			sub coeruleus nucleus	2	23	1			prelimbic ctx	52	31	1				DPGi	3		1	1
		ventromedial thalamic nucleus	0.5	5	1	0.89465	0.14833		reuniens nucleus	0	7	3	0.82894	-0.16668			temporal ctx	0	0	1			supramammillary nucleus	1	1	1			pedunculopontine tegmental area	0	0	1				ectorhinal ctx	27		10.5	1
		facial nucleus	13.5	12	17.5	0.90112	0.14134		primary somatosensory ctx hindlimb	3	27.5	2.5	0.8401	-0.13126			trapezoid body	5.5	10.5	1			temporal ctx	42	43.5	1			raphe linear	0.5	0	1				entorhinal ctx	95		113.5	1
		insular ctx	98.5	131	36.5	0.90194	0.14966		facial nucleus	6.5	2.5	6	0.84632	-0.14134			visual 1 ctx	3.5	10	1			tenia tecta ctx	4.5	7	1			primary somatosensory ctx hindlimb	39.5	2.5	1				interposed nucleus	4.5		5	1
		auditory ctx	21.5	22	25	0.90951	0.07086		pontine nuclei	21	38.5	16	0.86163	-0.10675			visual 2 ctx	0.5	11	1			visual 2 ctx	61.5	149	1			primary somatosensory ctx jaw	70.5	9.5	1				lateral hypothalamus	35.5		32	1
		claustrum	3	2	2	0.94704	0.15771		neural lobe pituitary	0	0	0	0.86928	-0.22093			vestibular nucleus	2	11	1			ventral lateral striatum	12	159	1			primary somatosensory ctx trunk	1.5	0	1				medial cerebellar nucleus fastigial	3		2	1
		lateral orbital ctx	48.5	43	33.5	0.94829	0.15793		ventral medial nucleus	1	0	0	0.88436	-0.18574			ventral lateral striatum	14	27	1			ventral medial nucleus	1	0	1			temporal ctx	0	0	1				periaqueductal gray thalamus	41		52.5	1
		dentate gyrus ventral	17.5	16.5	19	0.95462	0.08727		primary somatosensory ctx trunk	0.5	4.5	0	0.88717	-0.12164			ventral medial striatum	24	35	1			ventral posteriolateral thalamic nucleus	2.5	22	1			triangular septal nucleus	2	0.5	1				parabrachial nucleus	6		0	1
		ventral lateral striatum	14	27	19	0.95491	0.06104		precuniform nucleus	3	2.5	0.5	0.89744	-0.07663			ventral posteriolateral thalamic nucleus	4	23	1			ventral posteriolmedial thalamic nucleus	5	25	1			olfactory tubercles	56	27.5	1				posterior hypothalamic area	8		5	1
		primary somatosensory ctx barrel field	24.5	25	23.5	0.95999	0.15994		lateral preoptic area	1.5	4.5	3.5	0.93121	-0.16234			ventral posteriolmedial thalamic nucleus	3.5	12.5	1			ventral tegmental area	1	8.5	1			ventral anterior thalamic nucleus	1	0	1				substantia innominata	0		0	1
		pedunculopontine tegmental area	0	0	0	0.97721	0.00972		paraventricular nuclus	0	0	0	0.93738	-0.18149			White Matter	124.5	205	1			White Matter	90.5	436.5	1			ventral medial striatum	24	6.5	1				vestibular nucleus	29		13	1
		CA1 hippocampus ventral	18.5	19.5	13.5	0.98051	0.16343		central gray	7	5	2.5	0.98763	-0.15132			White Matter	28	21	1			White Matter	16	78	1			ventral pallidum	25	16	1				ventral subiculum	17.5		12	1
									dorsomedial tegmental area	2	1	0	1	-0.16037			zona incerta	8.5	9	1			zona incerta	8	40.5	1			ventral posteriolmedial thalamic nucleus	3.5	0	1				ventral tegmental area	1		0.5	1
